# Supplementary material for: Housing, Living Arrangements and Mental Health of Young Adults in Independent Living
Source: Int J Environ Res Public Health. 2021 May 14;18(10):5250. doi: 10.3390/ijerph18105250 (PMC8156951; doi:10.3390/ijerph18105250)
Supplement: Supplementary file 1 [file ijerph-18-05250-s001.zip]

Archive with 1 entries (1 files):
- ijerph-1197281-supplementary.pdf
